# Supplementary material for: Learning Objectives Matrix in DIM.RUHR: A Didactic Concept for the Interprofessional Teaching of Data Literacy in Outpatient Health Care
Source: Healthcare (Basel). 2025 Mar 18;13(6):662. doi: 10.3390/healthcare13060662 (PMC11942240; doi:10.3390/healthcare13060662)
Supplement: Supplementary file 1 [file healthcare-13-00662-s001.zip]

Archive with 1 entries (1 files):
- healthcare-3461999-supplementary.pdf
